# Supplementary material for: Photocurable Hypervalent Fluorinated Sulfur Containing Thin Films with Remarkable Hardness and Modulus
Source: Molecules. 2024 Sep 17;29(18):4413. doi: 10.3390/molecules29184413 (PMC11434361; doi:10.3390/molecules29184413)
Supplement: Supplementary file 1 [file molecules-29-04413-s001.zip]

Archive with 1 entries (1 files):
- molecules-3138765-supplementary.pdf
